# Supplementary material for: The impacts of anthropogenic linear features on the space-use patterns of two sympatric ungulates
Source: Mov Ecol. 2026 Feb 18;14:19. doi: 10.1186/s40462-026-00628-y (PMC13019967; doi:10.1186/s40462-026-00628-y)
Supplement: Supplementary file 2 — Supplementary Material 2 [file 40462_2026_628_MOESM2_ESM.xlsx]

## Sheet: full_model_coefs
Model	Species	Season	Predictor Variables	Estimate	Std. Error	T value	P value
log(Area)	Mule Deer	Summer	(Intercept)	11.9067	0.249399	47.7416	0
			Available Paved Road	-0.0821971	0.0264546	-3.1071	0.00190774
			Available Unpaved Road	-0.0518237	0.020122	-2.57547	0.0100643
			Available Fence	-0.0125101	0.0196566	-0.636434	0.524556
			Available Elevation	-0.00759295	0.0233698	-0.324905	0.745282
			Available Roughness	-0.198296	0.0185324	-10.7	3.59193e-26
			Available Forage	-0.0626114	0.0180534	-3.46813	0.000532437
			Available Shrub Cover	-0.168182	0.0176495	-9.52899	3.47266e-21
			Available Tree Cover	-0.0848495	0.0205187	-4.13523	3.65966e-05
			Available Drought	-0.0377979	0.00977806	-3.86558	0.000112677
			Sex Indicator (Male)	0.801734	0.0460731	17.4013	1.73295e-63
			Covid Indicator	-0.0253671	0.0243366	-1.04234	0.297336
			N days	0.0379525	0.00812722	4.6698	3.14469e-06
			Available Paved Road:Sex Indicator (Male)	-0.0567118	0.04321	-1.31247	0.189478
			Available Paved Road:Covid Indicator	-0.0479929	0.032779	-1.46414	0.143258
			Available Unpaved Road:Sex Indicator (Male)	0.0373139	0.043787	0.852169	0.394213
			Available Unpaved Road:Covid Indicator	0.0394363	0.0225472	1.74906	0.0803808
			Available Fence:Sex Indicator (Male)	0.0483395	0.0412192	1.17274	0.241027
		Winter	(Intercept)	12.7322	0.169384	75.1676	0
			Available Paved Road	-0.136293	0.011489	-11.863	6.36666e-32
			Available Unpaved Road	-0.00396782	0.0137585	-0.288391	0.773063
			Available Fence	-0.00733988	0.0135798	-0.540502	0.588884
			Available Elevation	-0.0278597	0.0249149	-1.11819	0.263554
			Available Roughness	-0.205677	0.0177558	-11.5837	1.51342e-30
			Available Forage	0.0341046	0.0267761	1.27369	0.202831
			Available Shrub Cover	-0.0153064	0.0163141	-0.938231	0.348178
			Available Tree Cover	0.0263931	0.0234466	1.12567	0.260371
			Available Snow Depth	-0.234798	0.0123439	-19.0214	5.40066e-78
			Available Drought	-0.0285978	0.0110753	-2.58211	0.00985266
			Sex Indicator (Male)	0.0997241	0.0326694	3.05252	0.00229121
			N days	0.0337824	0.00599353	5.63648	1.84321e-08
			Available Paved Road:Sex Indicator (Male)	-0.0211225	0.027615	-0.764894	0.444386
			Available Unpaved Road:Sex Indicator (Male)	0.00526004	0.0297607	0.176744	0.85972
			Available Fence:Sex Indicator (Male)	-0.00344387	0.0290804	-0.118426	0.905737
	Pronghorn	Summer	(Intercept)	13.1404	1.0566	12.4365	1.13459e-27
			Available Paved Road	-0.0476029	0.103265	-0.460976	0.645082
			Available Unpaved Road	0.11857	0.0600869	1.9733	0.0492954
			Available Fence	0.0769438	0.0644946	1.19303	0.233648
			Available Elevation	0.384337	0.0774667	4.96132	1.17598e-06
			Available Roughness	0.116925	0.100313	1.1656	0.244579
			Available Forage	-0.301896	0.0656737	-4.5969	6.02638e-06
			Available Shrub Cover	-0.416117	0.0837723	-4.96724	1.09538e-06
			Available Tree Cover	-0.831399	0.133615	-6.22235	1.50522e-09
			Available Drought	-0.00313024	0.0329493	-0.0950017	0.924371
			Sex Indicator (Male)	-0.68336	0.104168	-6.56019	2.72768e-10
			Covid Indicator	-0.0174024	0.0782152	-0.222494	0.82413
			N days	0.0494	0.0339408	1.45548	0.146883
			Available Paved Road:Sex Indicator (Male)	-0.0199833	0.181705	-0.109976	0.912505
			Available Paved Road:Covid Indicator	0.0446925	0.117186	0.381381	0.703171
			Available Unpaved Road:Sex Indicator (Male)	0.211997	0.118104	1.795	0.0736131
			Available Unpaved Road:Covid Indicator	-0.0880582	0.07998	-1.101	0.272094
			Available Fence:Sex Indicator (Male)	0.00985081	0.129851	0.0758624	0.939572
		Winter	(Intercept)	13.3134	0.885976	15.0269	5.21309e-37
			Available Paved Road	-0.234886	0.0929854	-2.52605	0.0119127
			Available Unpaved Road	-0.0312954	0.0599449	-0.52207	0.601926
			Available Fence	-0.121265	0.0748559	-1.61997	0.106063
			Available Elevation	0.612681	0.0824171	7.43391	6.5143e-13
			Available Roughness	-0.418956	0.11043	-3.79385	0.000171293
			Available Forage	0.650635	0.0826083	7.87615	2.85298e-14
			Available Shrub Cover	-0.261112	0.0973145	-2.68318	0.00756511
			Available Tree Cover	-1.36046	0.235484	-5.77728	1.46261e-08
			Available Snow Depth	-0.36823	0.0681047	-5.40682	1.34331e-07
			Available Drought	-0.286295	0.0478119	-5.98795	5.58117e-09
			Sex Indicator (Male)	0.201087	0.0913216	2.20197	0.0285473
			N days	0.0138002	0.0304755	0.452829	0.651082
			Available Paved Road:Sex Indicator (Male)	-0.0879705	0.156569	-0.561866	0.574539
			Available Unpaved Road:Sex Indicator (Male)	0.173828	0.11981	1.45086	0.147586
			Available Fence:Sex Indicator (Male)	0.228178	0.149091	1.53047	0.126692
log(log(Shape Index))	Mule Deer	Summer	(Intercept)	-0.681693	0.0655241	-10.4037	6.02701e-25
			Available Paved Road	0.00231894	0.00623203	0.372099	0.709846
			Available Unpaved Road	-0.00997397	0.00473463	-2.1066	0.035244
			Available Fence	0.00852952	0.00466116	1.82991	0.067396
			Available Roughness	-0.0237555	0.00407913	-5.82368	6.50681e-09
			Sex Indicator (Male)	0.0889431	0.0110935	8.01759	1.743e-15
			Covid Indicator	0.00740773	0.00640855	1.15591	0.247802
			N days	0.0286338	0.00213915	13.3856	8.69545e-40
			Available Paved Road:Sex Indicator (Male)	0.00558605	0.0105279	0.530594	0.595743
			Available Paved Road:Covid Indicator	0.00848293	0.00863095	0.98285	0.325752
			Available Unpaved Road:Sex Indicator (Male)	-0.0021269	0.0106074	-0.200511	0.841099
			Available Unpaved Road:Covid Indicator	-0.00616777	0.0059379	-1.03871	0.299014
			Available Fence:Sex Indicator (Male)	0.00139262	0.00997427	0.139621	0.888972
		Winter	(Intercept)	-0.329707	0.0524259	-6.28901	3.50389e-10
			Available Paved Road	-0.00192114	0.00336691	-0.570594	0.568309
			Available Unpaved Road	-0.0148556	0.003953	-3.75805	0.000174035
			Available Fence	0.0054542	0.00394015	1.38426	0.166369
			Available Roughness	-0.00360544	0.00428441	-0.841525	0.400107
			Sex Indicator (Male)	0.0467734	0.00938211	4.98538	6.55664e-07
			N days	0.0216928	0.00187615	11.5624	1.72949e-30
			Available Paved Road:Sex Indicator (Male)	-0.0118829	0.0081249	-1.46253	0.143681
			Available Unpaved Road:Sex Indicator (Male)	0.00225882	0.00872213	0.258976	0.795669
			Available Fence:Sex Indicator (Male)	-0.0140306	0.00846748	-1.657	0.0976178
	Pronghorn	Summer	(Intercept)	-0.243134	0.244276	-0.995325	0.320349
			Available Paved Road	-0.0622027	0.02203	-2.82354	0.00499196
			Available Unpaved Road	-0.00269416	0.0127967	-0.210536	0.833369
			Available Fence	-0.0343246	0.0137253	-2.50082	0.0128145
			Available Roughness	0.0136058	0.0185781	0.732357	0.464416
			Sex Indicator (Male)	-0.0236709	0.0217505	-1.08829	0.277242
			Covid Indicator	-0.0933482	0.0180642	-5.16758	4.20576e-07
			N days	0.0195641	0.00788328	2.48172	0.0136018
			Available Paved Road:Sex Indicator (Male)	0.0654727	0.0383186	1.70864	0.088419
			Available Paved Road:Covid Indicator	0.0900331	0.0263722	3.41394	0.000708846
			Available Unpaved Road:Sex Indicator (Male)	0.0264433	0.0250192	1.05692	0.291265
			Available Unpaved Road:Covid Indicator	-0.0178716	0.0184729	-0.967449	0.33405
			Available Fence:Sex Indicator (Male)	0.0122907	0.0279194	0.440219	0.660029
		Winter	(Intercept)	-0.0314661	0.201333	-0.156289	0.875898
			Available Paved Road	-0.0194974	0.0227679	-0.856355	0.392278
			Available Unpaved Road	-0.0187896	0.0150941	-1.24483	0.213875
			Available Fence	0.0515058	0.0165741	3.10762	0.00201959
			Available Roughness	-0.0499299	0.0228914	-2.18116	0.0297058
			Sex Indicator (Male)	-0.0464545	0.0233892	-1.98616	0.0477867
			N days	0.0125132	0.00707925	1.76759	0.0780363
			Available Paved Road:Sex Indicator (Male)	-0.0100136	0.0394506	-0.253827	0.799751
			Available Unpaved Road:Sex Indicator (Male)	0.014998	0.0295919	0.506829	0.612532
			Available Fence:Sex Indicator (Male)	-0.0355577	0.0375719	-0.946391	0.344476
logSR Paved Road	Mule Deer	Summer	(Intercept)	0.0958115	0.0230228	4.16158	3.26149e-05
			Available Paved Road	-0.21922	0.0270434	-8.10622	7.39953e-16
			logSR Unpaved Road	0.0300373	0.013498	2.22532	0.0261128
			logSR Fence	0.0766215	0.0127476	6.01068	2.00541e-09
			logSR Elevation	-0.0898624	0.0159192	-5.6449	1.76299e-08
			logSR Roughness	-0.113547	0.0173106	-6.55936	6.06105e-11
			logSR Forage	0.0245019	0.0122257	2.00413	0.0451192
			logSR Shrub Cover	-0.0504433	0.0150237	-3.35759	0.000793112
			logSR Tree Cover	3.834e-05	0.0156752	0.0024459	0.998049
			logSR Drought	3.92514e-05	0.012086	0.00324768	0.997409
			Sex Indicator (Male)	-0.075202	0.0502709	-1.49593	0.134812
			Covid Indicator	-0.0468175	0.0204194	-2.29279	0.0219411
			Available Paved Road:Sex Indicator (Male)	0.106174	0.0468627	2.26565	0.0235557
			Available Paved Road:Covid Indicator	-0.102691	0.0277405	-3.70184	0.000218446
		Winter	(Intercept)	0.00839609	0.0190255	0.441308	0.659023
			Available Paved Road	-0.371478	0.014249	-26.0705	3.45966e-139
			logSR Unpaved Road	-0.0196665	0.0140305	-1.4017	0.161066
			logSR Fence	0.0986527	0.0129698	7.60634	3.35873e-14
			logSR Elevation	-0.0758777	0.0194143	-3.90835	9.41293e-05
			logSR Roughness	-0.177385	0.0149785	-11.8426	6.56392e-32
			logSR Forage	-0.00549654	0.0220944	-0.248776	0.803544
			logSR Shrub Cover	-0.0179456	0.017889	-1.00317	0.315827
			logSR Tree Cover	0.00761738	0.0165759	0.459547	0.645861
			logSR Snow Depth	0.043386	0.0109793	3.95162	7.87244e-05
			logSR Drought	0.0284428	0.0124418	2.28607	0.022297
			Sex Indicator (Male)	-0.0529551	0.0405929	-1.30454	0.192159
			Available Paved Road:Sex Indicator (Male)	-0.049438	0.0334434	-1.47826	0.139428
	Pronghorn	Summer	(Intercept)	-0.0502737	0.0506997	-0.991598	0.322035
			Available Paved Road	-0.26319	0.0667407	-3.94347	9.51518e-05
			logSR Unpaved Road	0.0550257	0.043138	1.27558	0.20283
			logSR Fence	-0.0970398	0.0641655	-1.51234	0.131217
			logSR Elevation	-0.0259849	0.0661615	-0.392749	0.694718
			logSR Roughness	0.0116061	0.0709374	0.163611	0.870118
			logSR Forage	-0.0312749	0.0359716	-0.869431	0.385116
			logSR Shrub Cover	-0.187363	0.0685375	-2.73373	0.00656767
			logSR Tree Cover	-0.108852	0.0697732	-1.56009	0.11952
			logSR Drought	-0.0822038	0.051813	-1.58655	0.113663
			Sex Indicator (Male)	-0.0103803	0.0771795	-0.134495	0.893108
			Covid Indicator	-0.00284387	0.0476419	-0.0596926	0.952452
			Available Paved Road:Sex Indicator (Male)	0.0920027	0.125602	0.732494	0.464454
			Available Paved Road:Covid Indicator	-0.0290118	0.0766594	-0.37845	0.705375
		Winter	(Intercept)	-0.150485	0.0407398	-3.69381	0.000261267
			Available Paved Road	-0.41525	0.060879	-6.8209	3.04017e-11
			logSR Unpaved Road	-0.18132	0.0469518	-3.86184	0.000140222
			logSR Fence	0.081722	0.0475731	1.71782	0.0870728
			logSR Elevation	-0.170438	0.0892939	-1.90873	0.0571425
			logSR Roughness	0.110508	0.0533805	2.0702	0.0394134
			logSR Forage	-0.00955361	0.0362808	-0.263324	0.792447
			logSR Shrub Cover	-0.195637	0.0529596	-3.69408	0.000252279
			logSR Tree Cover	0.147749	0.0916776	1.61162	0.107861
			logSR Snow Depth	0.0467459	0.0443852	1.05319	0.293446
			logSR Drought	-0.0180138	0.0204925	-0.879045	0.381034
			Sex Indicator (Male)	0.0194477	0.0665235	0.292343	0.770313
			Available Paved Road:Sex Indicator (Male)	-0.0633015	0.103258	-0.61304	0.540162
logSR Unpaved Road	Mule Deer	Summer	(Intercept)	-0.0688825	0.0239682	-2.87392	0.00408529
			Available Unpaved Road	-0.0696974	0.0213282	-3.26785	0.00109612
			logSR Paved Road	0.043872	0.0168765	2.59959	0.00936623
			logSR Fence	0.0378061	0.0144546	2.6155	0.00894089
			logSR Elevation	0.0473416	0.0173594	2.72715	0.00641617
			logSR Roughness	-0.304662	0.0187424	-16.2552	1.42418e-57
			logSR Forage	-0.0214144	0.0137186	-1.56098	0.118603
			logSR Shrub Cover	9.53777e-05	0.0168039	0.00567593	0.995472
			logSR Tree Cover	0.00163843	0.017617	0.0930027	0.925906
			logSR Drought	-0.0354817	0.0139609	-2.5415	0.0110775
			Sex Indicator (Male)	-0.0957718	0.0530101	-1.80667	0.070946
			Covid Indicator	-0.0155374	0.022903	-0.678401	0.497573
			Available Unpaved Road:Sex Indicator (Male)	-0.00736332	0.0492059	-0.149643	0.881059
			Available Unpaved Road:Covid Indicator	-0.0379474	0.0224544	-1.68998	0.0911424
		Winter	(Intercept)	0.0958813	0.0187469	5.11453	3.35608e-07
			Available Unpaved Road	0.00722808	0.0161095	0.448684	0.653685
			logSR Paved Road	-0.0223635	0.0128851	-1.73561	0.0826929
			logSR Fence	0.0253469	0.0129567	1.95628	0.0504889
			logSR Elevation	0.0379456	0.0191788	1.97852	0.0479239
			logSR Roughness	-0.330463	0.0143816	-22.9781	8.18075e-111
			logSR Forage	0.066333	0.0219955	3.01576	0.00257597
			logSR Shrub Cover	0.04905	0.0178109	2.75393	0.00590937
			logSR Tree Cover	0.030242	0.0164879	1.8342	0.066683
			logSR Snow Depth	-0.0441994	0.0109011	-4.05457	5.1015e-05
			logSR Drought	0.0083609	0.012389	0.674866	0.499796
			Sex Indicator (Male)	-0.124287	0.0401961	-3.09201	0.00200881
			Available Unpaved Road:Sex Indicator (Male)	-0.0544549	0.0359938	-1.51289	0.130399
	Pronghorn	Summer	(Intercept)	0.0448581	0.0566457	0.791907	0.428914
			Available Unpaved Road	-0.0521952	0.044307	-1.17804	0.239569
			logSR Paved Road	0.0806981	0.0543582	1.48456	0.138429
			logSR Fence	0.257354	0.0729757	3.52657	0.000468175
			logSR Elevation	-0.0752953	0.0743014	-1.01338	0.311485
			logSR Roughness	-0.211564	0.0798232	-2.65041	0.00834872
			logSR Forage	-0.0211944	0.0407514	-0.520089	0.603281
			logSR Shrub Cover	0.196369	0.0798325	2.45976	0.0143419
			logSR Tree Cover	0.139337	0.0784543	1.77603	0.0764944
			logSR Drought	-0.013194	0.0604969	-0.218094	0.8275
			Sex Indicator (Male)	0.249016	0.0830895	2.99696	0.00297975
			Covid Indicator	0.10724	0.0560701	1.91261	0.0572763
			Available Unpaved Road:Sex Indicator (Male)	0.146024	0.0946915	1.5421	0.124028
			Available Unpaved Road:Covid Indicator	-0.0510537	0.0601924	-0.848175	0.397318
		Winter	(Intercept)	-0.0270807	0.0330893	-0.818414	0.413742
			Available Unpaved Road	0.0149269	0.0331471	0.450322	0.6528
			logSR Paved Road	-0.0931013	0.0398139	-2.33841	0.0198094
			logSR Fence	0.261703	0.0476371	5.49369	6.62348e-08
			logSR Elevation	0.0890549	0.0854018	1.04278	0.297621
			logSR Roughness	-0.237997	0.0540692	-4.40171	1.35757e-05
			logSR Forage	0.141632	0.0307001	4.61341	5.48703e-06
			logSR Shrub Cover	0.053649	0.0494394	1.08515	0.278447
			logSR Tree Cover	0.256313	0.087126	2.94187	0.003432
			logSR Snow Depth	-0.050707	0.0439034	-1.15497	0.248725
			logSR Drought	-0.0617041	0.0239877	-2.57232	0.0105212
			Sex Indicator (Male)	-0.00196157	0.0494854	-0.0396393	0.968409
			Available Unpaved Road:Sex Indicator (Male)	-0.104222	0.0619781	-1.68159	0.0934524
logSR Fence	Mule Deer	Summer	(Intercept)	-0.0247661	0.0243643	-1.01649	0.309495
			Available Fence	-0.00269635	0.022497	-0.119854	0.904608
			logSR Paved Road	0.105219	0.0177324	5.93371	3.20124e-09
			logSR Unpaved Road	0.043726	0.0160838	2.71863	0.00658165
			logSR Elevation	-0.0253315	0.0182885	-1.38511	0.166097
			logSR Roughness	0.033286	0.0203143	1.63855	0.101386
			logSR Forage	0.00049464	0.0144207	0.0343008	0.972639
			logSR Shrub Cover	-0.0188579	0.0176971	-1.06559	0.286671
			logSR Tree Cover	0.00829111	0.0184441	0.449525	0.653076
			logSR Drought	-0.00707262	0.0148191	-0.477263	0.633202
			Sex Indicator (Male)	0.000461719	0.0555314	0.00831457	0.993367
			Available Fence:Sex Indicator (Male)	-0.00221426	0.0483059	-0.0458382	0.963443
		Winter	(Intercept)	0.0300736	0.0183576	1.63821	0.101485
			Available Fence	0.0363545	0.016202	2.24383	0.0249075
			logSR Paved Road	0.0843491	0.0135154	6.24097	4.71625e-10
			logSR Unpaved Road	0.0294009	0.0147783	1.98946	0.0467048
			logSR Elevation	-0.126418	0.020174	-6.26638	4.01015e-10
			logSR Roughness	0.121783	0.0155626	7.82536	6.3133e-15
			logSR Forage	-0.0179348	0.023444	-0.765009	0.444302
			logSR Shrub Cover	-0.0234272	0.0189962	-1.23326	0.217535
			logSR Tree Cover	-0.032502	0.0175304	-1.85404	0.063792
			logSR Snow Depth	-0.0272683	0.0117976	-2.31135	0.0208531
			logSR Drought	-0.00859989	0.0136022	-0.632242	0.527258
			Sex Indicator (Male)	-0.00327499	0.0392508	-0.0834376	0.933509
			Available Fence:Sex Indicator (Male)	0.0334634	0.0340465	0.982875	0.325745
	Pronghorn	Summer	(Intercept)	-0.0620503	0.0399888	-1.55169	0.121618
			Available Fence	-0.0204451	0.0282873	-0.722766	0.470306
			logSR Paved Road	-0.0569309	0.036322	-1.56739	0.117796
			logSR Unpaved Road	0.115924	0.0321969	3.60048	0.000356052
			logSR Elevation	-0.111606	0.0501823	-2.22401	0.0266965
			logSR Roughness	0.167898	0.0531541	3.1587	0.00170084
			logSR Forage	-0.0145871	0.0273571	-0.53321	0.594176
			logSR Shrub Cover	-0.0987049	0.0529163	-1.8653	0.0628964
			logSR Tree Cover	0.10813	0.0526821	2.05251	0.0407792
			logSR Drought	-0.0318295	0.0404887	-0.786134	0.432393
			Sex Indicator (Male)	-0.1396	0.0598498	-2.3325	0.0203972
			Available Fence:Sex Indicator (Male)	-0.0248656	0.0627089	-0.396524	0.691975
		Winter	(Intercept)	-0.26469	0.0277807	-9.52787	1.04488e-18
			Available Fence	-0.240185	0.0346635	-6.92905	3.13141e-11
			logSR Paved Road	0.003969	0.0372523	0.106544	0.915199
			logSR Unpaved Road	0.216135	0.0423036	5.10913	4.86078e-07
			logSR Elevation	-0.120554	0.0793827	-1.51864	0.129581
			logSR Roughness	0.0156824	0.0511497	0.306599	0.759292
			logSR Forage	-0.101927	0.0318553	-3.19968	0.00148964
			logSR Shrub Cover	-0.0778868	0.0469407	-1.65926	0.0978013
			logSR Tree Cover	0.0732308	0.0811789	0.902091	0.367498
			logSR Snow Depth	-0.0159256	0.0411265	-0.387234	0.698767
			logSR Drought	0.0587528	0.0225127	2.60977	0.00940255
			Sex Indicator (Male)	0.0434457	0.0465237	0.93384	0.351167
			Available Fence:Sex Indicator (Male)	0.0894965	0.070753	1.26491	0.206609
logSR Elevation	Mule Deer	Summer	(Intercept)	0.124253	0.0260916	4.76218	2.0241e-06
			Available Elevation	-0.104331	0.0208712	-4.99879	6.141e-07
			Available Paved Road	-0.40089	0.0279557	-14.3402	2.66255e-45
			Available Unpaved Road	-0.0251604	0.0205964	-1.22159	0.221961
			Available Fence	0.11116	0.0213304	5.21133	2.01182e-07
			logSR Paved Road	-0.0704759	0.0142212	-4.95568	7.49701e-07
			logSR Unpaved Road	0.0349479	0.0124444	2.80832	0.00500559
			logSR Fence	-0.0155049	0.0117495	-1.31962	0.187042
			logSR Roughness	0.32413	0.0157626	20.5632	1.17304e-89
			logSR Forage	0.138505	0.0112772	12.2819	4.43862e-34
			logSR Shrub Cover	0.0541003	0.0140444	3.85208	0.000118911
			logSR Tree Cover	0.129252	0.0145075	8.90928	7.63134e-19
			logSR Drought	-0.0658626	0.0107473	-6.12826	1.00534e-09
			Sex Indicator (Male)	0.340558	0.0537899	6.33126	2.96949e-10
			Covid Indicator	-0.028679	0.0177177	-1.61866	0.105662
			Available Paved Road:Sex Indicator (Male)	0.201867	0.0480663	4.19976	2.7643e-05
			Available Paved Road:Covid Indicator	0.00964772	0.0241439	0.399593	0.689494
			Available Unpaved Road:Sex Indicator (Male)	-0.153655	0.0499017	-3.07915	0.00209896
			Available Unpaved Road:Covid Indicator	0.0417964	0.0164812	2.536	0.0112801
			Available Fence:Sex Indicator (Male)	0.117574	0.0467973	2.51241	0.0120527
		Winter	(Intercept)	-0.13888	0.0158129	-8.7827	2.48214e-18
			Available Elevation	-0.117058	0.0167076	-7.00627	2.84742e-12
			Available Paved Road	-0.100352	0.0109746	-9.14406	9.02285e-20
			Available Unpaved Road	0.0411484	0.0118731	3.46567	0.000534576
			Available Fence	-0.0411307	0.0120057	-3.42594	0.000619108
			logSR Paved Road	-0.0388317	0.00996928	-3.89513	9.93983e-05
			logSR Unpaved Road	0.0142438	0.0100548	1.41662	0.156655
			logSR Fence	-0.0537732	0.00927345	-5.79862	7.1111e-09
			logSR Roughness	0.217151	0.0105424	20.5978	2.12147e-90
			logSR Forage	-0.0628135	0.0159821	-3.93023	8.59969e-05
			logSR Shrub Cover	0.350326	0.0118621	29.5331	7.46022e-177
			logSR Tree Cover	0.241614	0.0113696	21.251	4.34757e-96
			logSR Snow Depth	0.221662	0.00723457	30.6393	1.31458e-188
			logSR Drought	-0.0151765	0.00885816	-1.71328	0.0867312
			Sex Indicator (Male)	0.0168683	0.0293992	0.573768	0.566173
			Available Paved Road:Sex Indicator (Male)	-0.0103011	0.0245824	-0.419043	0.675211
			Available Unpaved Road:Sex Indicator (Male)	-0.0406143	0.0265002	-1.5326	0.125464
			Available Fence:Sex Indicator (Male)	0.0375795	0.0259247	1.44957	0.147276
	Pronghorn	Summer	(Intercept)	0.0753286	0.0396798	1.89841	0.0584612
			Available Elevation	0.0332544	0.0223097	1.49058	0.137246
			Available Paved Road	-0.190793	0.0545562	-3.49718	0.000526148
			Available Unpaved Road	-0.05315	0.0307864	-1.72641	0.0851738
			Available Fence	0.0245917	0.0337099	0.72951	0.466163
			logSR Paved Road	-0.0213039	0.0360034	-0.591719	0.554379
			logSR Unpaved Road	-0.0372834	0.0316759	-1.17703	0.239886
			logSR Fence	-0.103301	0.0472188	-2.18772	0.0292651
			logSR Roughness	0.354394	0.0484375	7.31652	1.44289e-12
			logSR Forage	0.0968741	0.0268825	3.60362	0.000354215
			logSR Shrub Cover	0.240658	0.0511267	4.7071	3.45477e-06
			logSR Tree Cover	0.127556	0.0540829	2.35854	0.0188593
			logSR Drought	-0.112058	0.0400942	-2.79487	0.00547881
			Sex Indicator (Male)	-0.122719	0.0551529	-2.22507	0.0268636
			Covid Indicator	0.0344267	0.0405357	0.849292	0.39659
			Available Paved Road:Sex Indicator (Male)	0.0828328	0.0956551	0.865953	0.387221
			Available Paved Road:Covid Indicator	0.0689706	0.0610915	1.12897	0.259746
			Available Unpaved Road:Sex Indicator (Male)	0.0357442	0.0618627	0.577799	0.563807
			Available Unpaved Road:Covid Indicator	0.0461857	0.0422209	1.09391	0.275161
			Available Fence:Sex Indicator (Male)	-0.169872	0.067772	-2.50653	0.012643
		Winter	(Intercept)	-0.0946118	0.0178812	-5.29112	2.68758e-07
			Available Elevation	0.0588693	0.0137794	4.27228	2.57805e-05
			Available Paved Road	-0.0334325	0.0308778	-1.08273	0.279566
			Available Unpaved Road	0.0538642	0.0194428	2.77039	0.00589839
			Available Fence	-0.0940203	0.0242752	-3.8731	0.000128787
			logSR Paved Road	-0.0413891	0.0229986	-1.79963	0.0726028
			logSR Unpaved Road	0.0155044	0.0253353	0.611967	0.540874
			logSR Fence	-0.0420866	0.027685	-1.52019	0.129198
			logSR Roughness	0.297763	0.0259243	11.4858	9.64131e-27
			logSR Forage	-0.0169316	0.0199667	-0.847994	0.396939
			logSR Shrub Cover	0.199942	0.0266046	7.5153	3.20911e-13
			logSR Tree Cover	0.279698	0.0501272	5.57978	4.22554e-08
			logSR Snow Depth	0.117614	0.0246489	4.77155	2.53246e-06
			logSR Drought	-0.0202343	0.0128061	-1.58005	0.115095
			Sex Indicator (Male)	0.0378807	0.0281359	1.34635	0.179371
			Available Paved Road:Sex Indicator (Male)	-0.0451268	0.0498905	-0.904518	0.366321
			Available Unpaved Road:Sex Indicator (Male)	0.000319011	0.0373634	0.00853804	0.993192
			Available Fence:Sex Indicator (Male)	-0.00097064	0.0476778	-0.0203583	0.983768
logSR Roughness	Mule Deer	Summer	(Intercept)	0.00218571	0.0214782	0.101764	0.918952
			Available Roughness	-0.228539	0.0163378	-13.9884	3.88794e-43
			Available Paved Road	-0.0690966	0.0245609	-2.81328	0.00493324
			Available Unpaved Road	-0.0729003	0.0187394	-3.89021	0.000102357
			Available Fence	0.0283023	0.0190237	1.48774	0.136931
			logSR Paved Road	-0.0670345	0.0130089	-5.15297	2.68121e-07
			logSR Unpaved Road	-0.169784	0.0111391	-15.2422	4.73621e-51
			logSR Fence	0.0148393	0.0107968	1.37441	0.169391
			logSR Elevation	0.284291	0.0131664	21.5922	3.20001e-98
			logSR Forage	-0.0500278	0.01044	-4.79193	1.70865e-06
			logSR Shrub Cover	0.0519161	0.0127891	4.05941	5.00875e-05
			logSR Tree Cover	0.0881778	0.0133221	6.61891	4.07493e-11
			logSR Drought	-0.0312101	0.0100087	-3.11831	0.00183494
			Sex Indicator (Male)	-0.116602	0.0473203	-2.4641	0.0138102
			Covid Indicator	-0.023221	0.0166348	-1.39593	0.162864
			Available Paved Road:Sex Indicator (Male)	0.0368203	0.042338	0.869674	0.384558
			Available Paved Road:Covid Indicator	0.00790221	0.0226493	0.348894	0.727199
			Available Unpaved Road:Sex Indicator (Male)	0.0375203	0.0440592	0.851587	0.394523
			Available Unpaved Road:Covid Indicator	-0.0160454	0.01548	-1.03653	0.300058
			Available Fence:Sex Indicator (Male)	-0.0165408	0.0413142	-0.400367	0.688919
		Winter	(Intercept)	0.0824124	0.0190575	4.32441	1.57711e-05
			Available Roughness	-0.109799	0.0173031	-6.34563	2.41724e-10
			Available Paved Road	0.0417121	0.0143494	2.90689	0.00366675
			Available Unpaved Road	0.000903893	0.0158221	0.0571283	0.954445
			Available Fence	-0.0854265	0.0158975	-5.37359	8.11564e-08
			logSR Paved Road	-0.1444	0.0122291	-11.8079	9.62374e-32
			logSR Unpaved Road	-0.263747	0.0118635	-22.2318	2.07878e-104
			logSR Fence	0.0818557	0.0111924	7.3135	3.08791e-13
			logSR Elevation	0.328978	0.0166922	19.7085	2.55462e-83
			logSR Forage	-0.0769865	0.0194815	-3.95177	7.87222e-05
			logSR Shrub Cover	-0.0989437	0.0156085	-6.33911	2.53233e-10
			logSR Tree Cover	0.0825738	0.0146721	5.62795	1.93165e-08
			logSR Snow Depth	-0.0272467	0.00947506	-2.87562	0.00405245
			logSR Drought	0.00122751	0.0105188	0.116697	0.907106
			Sex Indicator (Male)	-0.0864784	0.0409637	-2.1111	0.0348531
			Available Paved Road:Sex Indicator (Male)	-0.078179	0.0332043	-2.35449	0.0186001
			Available Unpaved Road:Sex Indicator (Male)	-0.0139126	0.0356446	-0.390315	0.696324
			Available Fence:Sex Indicator (Male)	-0.0185074	0.0351863	-0.525982	0.598933
	Pronghorn	Summer	(Intercept)	-0.530209	0.0609581	-8.69793	1.092e-16
			Available Roughness	-0.447782	0.0435283	-10.2871	8.97632e-22
			Available Paved Road	0.0240986	0.047506	0.507275	0.612259
			Available Unpaved Road	-0.0588603	0.0277412	-2.12176	0.0345462
			Available Fence	-0.0136001	0.0292718	-0.464616	0.642482
			logSR Paved Road	0.000864817	0.0306924	0.0281769	0.977535
			logSR Unpaved Road	-0.0663601	0.026766	-2.47926	0.0135699
			logSR Fence	0.145441	0.0400487	3.6316	0.000317661
			logSR Elevation	0.359248	0.0397148	9.04569	6.2554e-18
			logSR Forage	0.0283	0.0224534	1.26038	0.20826
			logSR Shrub Cover	0.16739	0.0438746	3.81519	0.000158089
			logSR Tree Cover	0.140719	0.044514	3.16124	0.00170181
			logSR Drought	0.0023895	0.0336717	0.0709648	0.943472
			Sex Indicator (Male)	0.119997	0.0483081	2.48399	0.0136003
			Covid Indicator	-0.0203802	0.0329685	-0.618172	0.537164
			Available Paved Road:Sex Indicator (Male)	-0.151936	0.0838774	-1.8114	0.0711372
			Available Paved Road:Covid Indicator	-0.127332	0.0504501	-2.52393	0.0121385
			Available Unpaved Road:Sex Indicator (Male)	-0.0562887	0.0538922	-1.04447	0.297065
			Available Unpaved Road:Covid Indicator	-0.0420051	0.0341835	-1.22881	0.220633
			Available Fence:Sex Indicator (Male)	0.0220246	0.0593723	0.370957	0.710893
		Winter	(Intercept)	-0.359694	0.0707436	-5.08447	5.93699e-07
			Available Roughness	-0.308941	0.0526633	-5.86634	9.70284e-09
			Available Paved Road	0.0301972	0.0459649	0.656962	0.511586
			Available Unpaved Road	0.0729777	0.0275361	2.65025	0.00851585
			Available Fence	0.0432152	0.0354322	1.21966	0.223744
			logSR Paved Road	0.0620872	0.0350769	1.77003	0.0774149
			logSR Unpaved Road	-0.131233	0.0380812	-3.44613	0.000624933
			logSR Fence	0.00101418	0.042907	0.0236368	0.981153
			logSR Elevation	0.732554	0.0613563	11.9393	2.23064e-28
			logSR Forage	0.0886843	0.0280247	3.16451	0.00168058
			logSR Shrub Cover	-0.142186	0.041839	-3.39841	0.000745594
			logSR Tree Cover	0.282707	0.0799449	3.53628	0.000449689
			logSR Snow Depth	-0.211624	0.0375299	-5.63881	3.08149e-08
			logSR Drought	0.0270021	0.0205246	1.3156	0.189008
			Sex Indicator (Male)	-0.0812466	0.0395826	-2.05258	0.0411507
			Available Paved Road:Sex Indicator (Male)	0.00819243	0.0732507	0.111841	0.911016
			Available Unpaved Road:Sex Indicator (Male)	-0.0893169	0.0553423	-1.6139	0.107353
			Available Fence:Sex Indicator (Male)	-0.125903	0.0705974	-1.7834	0.0752878
logSR Forage	Mule Deer	Summer	(Intercept)	0.277749	0.0344542	8.0614	1.07345e-15
			Available Forage	-0.0243374	0.0219515	-1.10869	0.267635
			Available Paved Road	0.0170977	0.0343164	0.498235	0.618353
			Available Unpaved Road	-0.0902458	0.02553	-3.53489	0.000414328
			Available Fence	-0.00845944	0.0262139	-0.322708	0.746942
			logSR Paved Road	0.0374191	0.0190527	1.96397	0.0495978
			logSR Unpaved Road	-0.0291669	0.0168685	-1.72908	0.0838685
			logSR Fence	-0.00361478	0.0159474	-0.22667	0.820692
			logSR Elevation	0.254125	0.0197229	12.8847	2.78839e-37
			logSR Roughness	-0.0839202	0.0217417	-3.85987	0.000115147
			logSR Shrub Cover	-0.465609	0.0174794	-26.6376	9.78779e-145
			logSR Tree Cover	-0.60611	0.0172994	-35.0365	1.58541e-236
			logSR Drought	0.0108783	0.0150436	0.72312	0.469655
			Sex Indicator (Male)	-0.0136694	0.0655205	-0.208628	0.834758
			Covid Indicator	0.0569841	0.0254151	2.24213	0.025038
			Available Paved Road:Sex Indicator (Male)	0.0187442	0.0590531	0.317413	0.750956
			Available Paved Road:Covid Indicator	-0.0330038	0.0345639	-0.954863	0.339735
			Available Unpaved Road:Sex Indicator (Male)	0.181105	0.0611362	2.96232	0.00308261
			Available Unpaved Road:Covid Indicator	-0.0451107	0.023637	-1.90848	0.0564401
			Available Fence:Sex Indicator (Male)	-0.0820766	0.0574635	-1.42833	0.153324
		Winter	(Intercept)	0.0225173	0.0152718	1.47443	0.140438
			Available Forage	0.324377	0.0166534	19.4781	1.48208e-81
			Available Paved Road	-0.00197844	0.00924685	-0.213958	0.83059
			Available Unpaved Road	-0.00632886	0.00983389	-0.643577	0.519888
			Available Fence	-0.0626904	0.00998109	-6.28092	3.74671e-10
			logSR Paved Road	-0.00884656	0.00849461	-1.04143	0.297724
			logSR Unpaved Road	0.016651	0.00853036	1.95197	0.0509959
			logSR Fence	-0.0134524	0.00796472	-1.689	0.0912814
			logSR Elevation	-0.0521395	0.0118373	-4.40467	1.08116e-05
			logSR Roughness	-0.0411727	0.00920133	-4.47465	7.83357e-06
			logSR Shrub Cover	-0.150752	0.0106929	-14.0983	2.61536e-44
			logSR Tree Cover	-0.110579	0.0100101	-11.0468	4.70382e-28
			logSR Snow Depth	0.0306562	0.00673668	4.55064	5.47653e-06
			logSR Drought	0.00559799	0.00763223	0.733468	0.463311
			Sex Indicator (Male)	-0.0187221	0.0241592	-0.774948	0.438435
			Available Paved Road:Sex Indicator (Male)	-0.0186925	0.0204046	-0.916096	0.359678
			Available Unpaved Road:Sex Indicator (Male)	-0.00876793	0.0220118	-0.398328	0.690412
			Available Fence:Sex Indicator (Male)	0.00382902	0.0214705	0.178338	0.858468
	Pronghorn	Summer	(Intercept)	-0.226395	0.0735926	-3.07633	0.00226306
			Available Forage	-0.278493	0.0570567	-4.881	1.53653e-06
			Available Paved Road	0.112909	0.102212	1.10465	0.270024
			Available Unpaved Road	0.0152164	0.0579673	0.262499	0.793089
			Available Fence	-0.138428	0.062837	-2.20297	0.0282128
			logSR Paved Road	-0.0543283	0.0659773	-0.82344	0.410742
			logSR Unpaved Road	-0.0659373	0.0580331	-1.1362	0.256541
			logSR Fence	-0.00881197	0.0870083	-0.101277	0.91938
			logSR Elevation	0.275793	0.0887369	3.10798	0.0020193
			logSR Roughness	0.162642	0.0947478	1.71658	0.0868191
			logSR Shrub Cover	-0.621622	0.0892519	-6.9648	1.3968e-11
			logSR Tree Cover	-0.272001	0.0921119	-2.95294	0.00334199
			logSR Drought	-0.172395	0.0711005	-2.42467	0.0159464
			Sex Indicator (Male)	-0.0568289	0.10674	-0.532405	0.594908
			Covid Indicator	0.0765762	0.0691702	1.10707	0.269773
			Available Paved Road:Sex Indicator (Male)	-0.149285	0.183151	-0.815091	0.415744
			Available Paved Road:Covid Indicator	-0.203023	0.106682	-1.90307	0.0581447
			Available Unpaved Road:Sex Indicator (Male)	-0.133496	0.117144	-1.13959	0.255343
			Available Unpaved Road:Covid Indicator	-0.0676201	0.0714268	-0.946704	0.345134
			Available Fence:Sex Indicator (Male)	-0.0303246	0.128542	-0.235913	0.813639
		Winter	(Intercept)	0.0578707	0.0577395	1.00227	0.316775
			Available Forage	0.258029	0.0481296	5.36113	1.48296e-07
			Available Paved Road	-0.0413741	0.0739397	-0.559566	0.576067
			Available Unpaved Road	-0.160641	0.045719	-3.51367	0.000489157
			Available Fence	-0.337835	0.0563322	-5.99719	4.20521e-09
			logSR Paved Road	0.019927	0.0524971	0.379583	0.704444
			logSR Unpaved Road	0.074976	0.0496363	1.51051	0.132102
			logSR Fence	-0.14878	0.0505991	-2.94037	0.00362809
			logSR Elevation	-0.163299	0.0941921	-1.73368	0.0840331
			logSR Roughness	0.0986509	0.0563294	1.75132	0.0811409
			logSR Shrub Cover	-0.0427492	0.0598226	-0.7146	0.475417
			logSR Tree Cover	0.178939	0.0992927	1.80214	0.0724027
			logSR Snow Depth	-0.0109358	0.0464265	-0.23555	0.81403
			logSR Drought	-0.0172558	0.0197516	-0.873641	0.383805
			Sex Indicator (Male)	-0.158007	0.0828583	-1.90695	0.0576428
			Available Paved Road:Sex Indicator (Male)	0.0657976	0.117106	0.561865	0.574526
			Available Unpaved Road:Sex Indicator (Male)	0.0785977	0.0887791	0.885317	0.376468
			Available Fence:Sex Indicator (Male)	0.0217679	0.112926	0.192763	0.847236
logSR Shrub Cover	Mule Deer	Summer	(Intercept)	0.278697	0.0242361	11.4993	6.5468e-30
			Available Shrub Cover	0.0167035	0.0181138	0.922145	0.356523
			Available Paved Road	-0.102953	0.0279741	-3.68028	0.000236818
			Available Unpaved Road	-0.0238068	0.0210662	-1.13009	0.25853
			Available Fence	0.0152865	0.0214038	0.714195	0.475169
			logSR Paved Road	-0.0517653	0.0155238	-3.33457	0.000861584
			logSR Unpaved Road	-0.0024247	0.0137869	-0.17587	0.860404
			logSR Fence	-0.0166924	0.0130112	-1.28293	0.199587
			logSR Elevation	0.0720864	0.016327	4.41516	1.03487e-05
			logSR Roughness	0.0809972	0.0177075	4.57417	4.91907e-06
			logSR Forage	-0.305773	0.0117397	-26.046	6.99139e-139
			logSR Tree Cover	-0.592282	0.0133078	-44.5065	0
			logSR Drought	0.0122002	0.0122864	0.992982	0.320788
			Sex Indicator (Male)	-0.212104	0.0531531	-3.99043	6.80773e-05
			Covid Indicator	0.0776345	0.0208045	3.73162	0.000194346
			Available Paved Road:Sex Indicator (Male)	0.0475938	0.0479863	0.99182	0.321377
			Available Paved Road:Covid Indicator	0.0896118	0.0282351	3.17377	0.00152191
			Available Unpaved Road:Sex Indicator (Male)	0.00199569	0.0497786	0.0400914	0.968024
			Available Unpaved Road:Covid Indicator	0.00533551	0.0193358	0.27594	0.782616
			Available Fence:Sex Indicator (Male)	-0.010064	0.0467151	-0.215433	0.829447
		Winter	(Intercept)	-0.117043	0.0144638	-8.09214	8.45228e-16
			Available Shrub Cover	-0.085809	0.0125759	-6.82327	1.02224e-11
			Available Paved Road	-0.0105781	0.01167	-0.906432	0.364762
			Available Unpaved Road	0.0341845	0.012268	2.78648	0.00535716
			Available Fence	-0.0381581	0.0125672	-3.03634	0.00241238
			logSR Paved Road	-0.0162133	0.0108326	-1.49671	0.134531
			logSR Unpaved Road	0.0250383	0.0109187	2.29315	0.0218803
			logSR Fence	-0.0124565	0.0102165	-1.21926	0.222802
			logSR Elevation	0.386675	0.0140666	27.4888	3.20246e-155
			logSR Roughness	-0.0554812	0.0115926	-4.78594	1.75673e-06
			logSR Forage	-0.25185	0.0170824	-14.7432	3.29581e-48
			logSR Tree Cover	-0.366388	0.0120565	-30.3891	1.43716e-186
			logSR Snow Depth	0.0600916	0.00867787	6.9247	4.91677e-12
			logSR Drought	0.0444082	0.00984235	4.51195	6.57871e-06
			Sex Indicator (Male)	0.0015035	0.0298241	0.0504122	0.959798
			Available Paved Road:Sex Indicator (Male)	0.00109209	0.0254074	0.0429832	0.965717
			Available Unpaved Road:Sex Indicator (Male)	-0.0587954	0.0273635	-2.14868	0.0317324
			Available Fence:Sex Indicator (Male)	0.030646	0.0266413	1.15032	0.250102
	Pronghorn	Summer	(Intercept)	-0.428565	0.0306941	-13.9625	3.96992e-35
			Available Shrub Cover	-0.0358582	0.0239526	-1.49705	0.135398
			Available Paved Road	0.0940108	0.0518224	1.8141	0.0704425
			Available Unpaved Road	0.0167795	0.0288095	0.582431	0.560653
			Available Fence	-0.04762	0.031159	-1.52829	0.127311
			logSR Paved Road	-0.0740951	0.0331987	-2.23187	0.0261927
			logSR Unpaved Road	0.0691816	0.0293154	2.35991	0.0187662
			logSR Fence	-0.0882798	0.0443648	-1.98986	0.0472903
			logSR Elevation	0.228027	0.0455857	5.00216	8.46793e-07
			logSR Roughness	0.274498	0.0464995	5.90326	7.88768e-09
			logSR Forage	-0.194764	0.0239015	-8.14864	5.40707e-15
			logSR Tree Cover	-0.390419	0.0421846	-9.25501	2.6128e-18
			logSR Drought	-0.0482877	0.0385612	-1.25223	0.211265
			Sex Indicator (Male)	0.109626	0.0502475	2.18172	0.02989
			Covid Indicator	-0.0212966	0.0394393	-0.539985	0.589647
			Available Paved Road:Sex Indicator (Male)	-0.108895	0.0876842	-1.2419	0.215198
			Available Paved Road:Covid Indicator	-0.0847531	0.0584898	-1.44902	0.148221
			Available Unpaved Road:Sex Indicator (Male)	0.0145571	0.0568238	0.25618	0.797971
			Available Unpaved Road:Covid Indicator	-0.13205	0.0403569	-3.27205	0.00120505
			Available Fence:Sex Indicator (Male)	0.0328697	0.0631699	0.520338	0.603148
		Winter	(Intercept)	-0.0865248	0.0325177	-2.66085	0.00822506
			Available Shrub Cover	0.0825094	0.0331008	2.49267	0.0130536
			Available Paved Road	0.208802	0.0518601	4.02626	6.72177e-05
			Available Unpaved Road	-0.0838351	0.0330691	-2.53515	0.0116413
			Available Fence	0.173799	0.0428968	4.05157	6.16468e-05
			logSR Paved Road	-0.140438	0.0380955	-3.68646	0.000255913
			logSR Unpaved Road	0.080575	0.0422507	1.90707	0.0571644
			logSR Fence	-0.0527971	0.0459012	-1.15023	0.250697
			logSR Elevation	0.581654	0.073301	7.93514	1.74549e-14
			logSR Roughness	-0.24088	0.0477329	-5.04642	6.90673e-07
			logSR Forage	0.0136575	0.0338088	0.403962	0.686448
			logSR Tree Cover	0.136165	0.0800966	1.70001	0.0898384
			logSR Snow Depth	-0.0829646	0.0416838	-1.99033	0.0472127
			logSR Drought	0.00814113	0.0209406	0.388772	0.697723
			Sex Indicator (Male)	-0.091799	0.0482638	-1.90203	0.0581887
			Available Paved Road:Sex Indicator (Male)	0.00333144	0.0850307	0.0391792	0.968768
			Available Unpaved Road:Sex Indicator (Male)	0.133878	0.062754	2.13337	0.0334897
			Available Fence:Sex Indicator (Male)	-0.275604	0.0795262	-3.46557	0.000585675
logSR Tree Cover	Mule Deer	Summer	(Intercept)	0.227127	0.0235616	9.6397	1.20488e-21
			Available Tree Cover	-0.0632843	0.01657	-3.81922	0.000136596
			Available Paved Road	-0.0507237	0.0270184	-1.87737	0.0605586
			Available Unpaved Road	-0.0959307	0.0196693	-4.87718	1.13383e-06
			Available Fence	0.00697238	0.0204102	0.341613	0.732669
			logSR Paved Road	-0.00225898	0.0148271	-0.152355	0.878914
			logSR Unpaved Road	-0.00153402	0.013151	-0.116646	0.907146
			logSR Fence	0.00513119	0.0124428	0.412384	0.680079
			logSR Elevation	0.133259	0.0154546	8.6226	9.16619e-18
			logSR Roughness	0.12495	0.016806	7.43487	1.26319e-13
			logSR Forage	-0.370581	0.0105335	-35.1811	2.31566e-238
			logSR Shrub Cover	-0.545212	0.0120175	-45.368	0
			logSR Drought	0.0163514	0.0117964	1.38614	0.165792
			Sex Indicator (Male)	-0.201345	0.0501534	-4.01459	6.14875e-05
			Covid Indicator	0.120902	0.0199557	6.05851	1.57031e-09
			Available Paved Road:Sex Indicator (Male)	0.0564365	0.0455	1.24036	0.214952
			Available Paved Road:Covid Indicator	-0.0428259	0.0272089	-1.57397	0.115611
			Available Unpaved Road:Sex Indicator (Male)	0.170663	0.0469722	3.63328	0.000285501
			Available Unpaved Road:Covid Indicator	0.0238042	0.0186211	1.27834	0.201239
			Available Fence:Sex Indicator (Male)	-0.0912701	0.0441505	-2.06725	0.0388132
		Winter	(Intercept)	-0.130099	0.0162197	-8.02105	1.45845e-15
			Available Tree Cover	-0.206696	0.0187964	-10.9966	8.88587e-28
			Available Paved Road	0.0448763	0.0125189	3.58469	0.000341316
			Available Unpaved Road	-0.0406391	0.0133289	-3.04894	0.0023127
			Available Fence	0.0201304	0.0135956	1.48065	0.138785
			logSR Paved Road	0.00473742	0.0116065	0.40817	0.683166
			logSR Unpaved Road	0.0179306	0.0116588	1.53795	0.124124
			logSR Fence	-0.0301965	0.0109236	-2.76434	0.00572451
			logSR Elevation	0.318565	0.0156014	20.4191	4.16676e-89
			logSR Roughness	0.0558007	0.0126734	4.40299	1.09132e-05
			logSR Forage	-0.252224	0.0181736	-13.8786	5.10002e-43
			logSR Shrub Cover	-0.389256	0.0139481	-27.9074	1.15964e-159
			logSR Snow Depth	0.0123951	0.00925593	1.33915	0.180583
			logSR Drought	0.0157433	0.0105045	1.49872	0.134013
			Sex Indicator (Male)	0.184217	0.032432	5.68011	1.48671e-08
			Available Paved Road:Sex Indicator (Male)	-0.00619347	0.0276019	-0.224386	0.82247
			Available Unpaved Road:Sex Indicator (Male)	-0.0190001	0.0297588	-0.638469	0.52321
			Available Fence:Sex Indicator (Male)	-0.0265336	0.0289981	-0.915011	0.360254
	Pronghorn	Summer	(Intercept)	-1.13349	0.0321398	-35.2675	8.75406e-111
			Available Tree Cover	-0.980193	0.0259091	-37.8319	2.32299e-124
			Available Paved Road	0.0368227	0.025578	1.43962	0.150783
			Available Unpaved Road	0.0170598	0.0144756	1.17852	0.239353
			Available Fence	-0.013198	0.0157828	-0.836227	0.403556
			logSR Paved Road	-0.0164251	0.0165886	-0.990143	0.3227
			logSR Unpaved Road	0.00368432	0.0146023	0.252311	0.800929
			logSR Fence	0.00255944	0.0219363	0.116676	0.907174
			logSR Elevation	0.121052	0.0226432	5.34606	1.50855e-07
			logSR Roughness	0.030925	0.0239836	1.28943	0.197992
			logSR Forage	-0.0230407	0.0120892	-1.90589	0.0573745
			logSR Shrub Cover	-0.0326947	0.0241938	-1.35137	0.177355
			logSR Drought	0.0198958	0.0182533	1.08998	0.27651
			Sex Indicator (Male)	0.108019	0.0262169	4.1202	4.91397e-05
			Covid Indicator	-0.0257901	0.0179108	-1.43992	0.151226
			Available Paved Road:Sex Indicator (Male)	0.0525207	0.0456036	1.15168	0.250335
			Available Paved Road:Covid Indicator	-0.039703	0.0274966	-1.44392	0.149758
			Available Unpaved Road:Sex Indicator (Male)	0.0459514	0.0291905	1.57419	0.116379
			Available Unpaved Road:Covid Indicator	0.0139952	0.0186171	0.751739	0.452976
			Available Fence:Sex Indicator (Male)	0.0275063	0.0320348	0.85864	0.391102
		Winter	(Intercept)	-1.26363	0.0268563	-47.0515	3.21986e-174
			Available Tree Cover	-1.0863	0.0204806	-53.0403	9.26889e-194
			Available Paved Road	0.0225731	0.0111902	2.01722	0.0442767
			Available Unpaved Road	-0.00730987	0.00668826	-1.09294	0.275015
			Available Fence	-0.0397197	0.00858723	-4.62544	4.9167e-06
			logSR Paved Road	0.00870416	0.00857499	1.01506	0.31063
			logSR Unpaved Road	0.0112357	0.00937634	1.1983	0.231442
			logSR Fence	0.000676505	0.0104238	0.0648999	0.948283
			logSR Elevation	0.117887	0.016899	6.97598	1.11497e-11
			logSR Roughness	0.0313688	0.0110763	2.83206	0.00483623
			logSR Forage	-0.0102162	0.00683258	-1.49522	0.13557
			logSR Shrub Cover	0.0134953	0.0102622	1.31505	0.189175
			logSR Snow Depth	-0.0411365	0.00967554	-4.2516	2.59134e-05
			logSR Drought	0.00287405	0.00502521	0.571927	0.567662
			Sex Indicator (Male)	0.025242	0.0096609	2.6128	0.00928633
			Available Paved Road:Sex Indicator (Male)	0.0315341	0.0177045	1.78113	0.0755779
			Available Unpaved Road:Sex Indicator (Male)	-0.0144372	0.0133495	-1.08147	0.280076
			Available Fence:Sex Indicator (Male)	0.036131	0.0171883	2.10207	0.0361127
logSR Snow Depth	Mule Deer	Winter	(Intercept)	0.0248953	0.0213334	1.16696	0.243323
			Available Snow Depth	-0.162048	0.0150271	-10.7837	8.16842e-27
			Available Paved Road	-0.155709	0.0176274	-8.83333	1.53819e-18
			Available Unpaved Road	0.0561325	0.0185684	3.02301	0.00252186
			Available Fence	0.0844276	0.0188597	4.47662	7.84065e-06
			logSR Paved Road	0.0672762	0.016953	3.96839	7.34178e-05
			logSR Unpaved Road	-0.0711723	0.017047	-4.17506	3.03104e-05
			logSR Fence	-0.0262149	0.0162612	-1.61211	0.106999
			logSR Elevation	0.64112	0.0222203	28.8528	9.45378e-169
			logSR Roughness	-0.0287376	0.0182436	-1.57521	0.115283
			logSR Forage	0.0943578	0.0274404	3.43865	0.000589499
			logSR Shrub Cover	0.1592	0.0219461	7.25414	4.66411e-13
			logSR Tree Cover	0.0353324	0.0203261	1.73828	0.0822243
			logSR Drought	-0.0888085	0.0158559	-5.60097	2.24465e-08
			Sex Indicator (Male)	0.0249702	0.0444217	0.562117	0.574081
			Available Paved Road:Sex Indicator (Male)	0.0382083	0.0385624	0.990819	0.321841
			Available Unpaved Road:Sex Indicator (Male)	-0.0627016	0.0413686	-1.51568	0.129695
			Available Fence:Sex Indicator (Male)	0.00473199	0.0400237	0.11823	0.905893
	Pronghorn	Winter	(Intercept)	0.134354	0.0346915	3.87283	0.000125867
			Available Snow Depth	-0.016933	0.0330508	-0.512332	0.608693
			Available Paved Road	-0.184528	0.0563424	-3.27511	0.00114661
			Available Unpaved Road	-0.0175565	0.035672	-0.492165	0.622913
			Available Fence	0.162686	0.0444088	3.66338	0.00028748
			logSR Paved Road	0.0955617	0.0436889	2.18732	0.0292446
			logSR Unpaved Road	-0.0442796	0.0475614	-0.931	0.352367
			logSR Fence	-0.0223198	0.0522859	-0.426881	0.669674
			logSR Elevation	0.346376	0.0855328	4.04963	6.06689e-05
			logSR Roughness	-0.294854	0.0602014	-4.8978	1.36308e-06
			logSR Forage	0.0735994	0.036106	2.03843	0.0421533
			logSR Shrub Cover	-0.0695617	0.0528848	-1.31534	0.189093
			logSR Tree Cover	0.33386	0.0897872	3.71835	0.000226398
			logSR Drought	-0.106501	0.0247403	-4.30477	2.0816e-05
			Sex Indicator (Male)	-0.0699931	0.0506609	-1.3816	0.168089
			Available Paved Road:Sex Indicator (Male)	-0.388247	0.0897375	-4.32647	1.92853e-05
			Available Unpaved Road:Sex Indicator (Male)	-0.0109143	0.0687023	-0.158864	0.873853
			Available Fence:Sex Indicator (Male)	0.0636039	0.0879649	0.72306	0.470051
